# Supplementary material for: Proteomic Evidence for Amyloidogenic Cross-Seeding in Fibrinaloid Microclots
Source: Int J Mol Sci. 2024 Oct 8;25(19):10809. doi: 10.3390/ijms251910809 (PMC11476703; doi:10.3390/ijms251910809)
Supplement: Supplementary file 1 [file ijms-25-10809-s001.zip]

Archive with 1 entries (1 files):
- ijms-3238574-supplementary.xlsx
